# Supplementary material for: Genome-Wide Association of Copy Number Polymorphisms and Kidney Function
Source: PLoS One. 2017 Jan 30;12(1):e0170815. doi: 10.1371/journal.pone.0170815 (PMC5279752; doi:10.1371/journal.pone.0170815)
Supplement: S2 Table — (CSV) [file pone.0170815.s003.csv]

	seqnames	start	end	width	nsnp	nmarkers	source	slope	se	p	bonferroni	BH
AA_1	chr1	51574	88441	36868	0	18	HMM	0.061	0.024	0.01105	1	0.854
AA_2	chr1	1617754	1662439	44686	2	19	HMM	-0.003	0.011	0.79296	1	0.957
AA_3	chr1	8105175	8111848	6674	5	9	HMM	0.018	0.02	0.36358	1	0.952
AA_4	chr1	10292965	10300546	7582	0	20	HMM	0.028	0.015	0.07283	1	0.952
AA_499	chr1	10466423	10467633	1211	3	5	hapmap	-0.03	0.02	0.12878	1	0.952
AA_500	chr1	13647613	13649415	1803	1	3	hapmap	0.007	0.016	0.66315	1	0.953
AA_501	chr1	22372815	22381838	9024	8	9	hapmap	-0.018	0.021	0.37773	1	0.952
AA_8	chr1	25465691	25519549	53859	1	29	HMM	0.003	0.01	0.78182	1	0.957
AA_502	chr1	34875217	34877054	1838	1	40	hapmap	0.015	0.011	0.17884	1	0.952
AA_504	chr1	40738766	40742251	3486	3	6	hapmap	-0.015	0.037	0.69288	1	0.957
AA_505	chr1	40794563	40800797	6235	3	4	hapmap	0.022	0.016	0.16214	1	0.952
AA_508	chr1	61886594	61890775	4182	2	5	hapmap	0.011	0.021	0.58895	1	0.952
AA_509	chr1	65201803	65202385	583	0	6	hapmap	0.037	0.034	0.27338	1	0.952
AA_510	chr1	72528637	72535958	7322	1	9	hapmap	-0.001	0.013	0.96822	1	0.994
AA_10	chr1	72541480	72583712	42233	0	46	HMM	0.009	0.007	0.24611	1	0.952
AA_13	chr1	94903242	94925414	22173	16	60	HMM	0.02	0.022	0.38262	1	0.952
AA_15	chr1	105820704	105823874	3171	0	17	HMM	0.006	0.007	0.43072	1	0.952
AA_16	chr1	105969795	106016552	46758	7	30	HMM	0.005	0.027	0.8571	1	0.966
AA_511	chr1	107023241	107025005	1765	4	6	hapmap	-0.021	0.015	0.1688	1	0.952
AA_512	chr1	108535014	108539019	4006	0	3	hapmap	0.006	0.012	0.59974	1	0.952
AA_513	chr1	109298353	109299644	1292	1	30	hapmap	-0.021	0.014	0.12536	1	0.952
AA_17	chr1	110025926	110044452	18527	2	33	HMM	0.004	0.007	0.56573	1	0.952
AA_18	chr1	111179064	111189725	10662	0	38	HMM	-0.008	0.009	0.40814	1	0.952
AA_19	chr1	112497197	112507585	10389	2	30	HMM	0.024	0.017	0.15015	1	0.952
AA_20	chr1	119909125	119941522	32398	15	57	HMM	0.011	0.021	0.5931	1	0.952
AA_22	chr1	147303124	147520929	217806	8	134	HMM	0.011	0.012	0.34801	1	0.952
AA_23	chr1	150822127	150853194	31068	0	36	HMM	0.006	0.007	0.4175	1	0.952
AA_24	chr1	151028523	151035300	6778	0	37	HMM	0.002	0.009	0.79565	1	0.957
AA_25	chr1	153455760	153467688	11929	2	11	HMM	-0.012	0.016	0.46061	1	0.952
AA_515	chr1	153927851	153929981	2131	0	3	hapmap	-0.004	0.008	0.58911	1	0.952
AA_26	chr1	156783596	156786895	3300	1	16	HMM	0.001	0.019	0.95638	1	0.993
AA_27	chr1	159784563	159904801	120239	4	51	HMM	-0.012	0.016	0.4706	1	0.952
AA_30	chr1	167500574	167508366	7793	2	7	HMM	-0.006	0.011	0.56737	1	0.952
AA_32	chr1	173063155	173068439	5285	0	16	HMM	-0.014	0.014	0.30456	1	0.952
AA_33	chr1	176927825	176940787	12963	11	48	HMM	-0.004	0.013	0.75523	1	0.957
AA_516	chr1	177597151	177599938	2788	1	4	hapmap	-0.006	0.008	0.48035	1	0.952
AA_37	chr1	190095668	190134334	38667	4	13	HMM	-0.02	0.021	0.3507	1	0.952
AA_39	chr1	195005222	195055656	50435	1	50	HMM	-0.006	0.008	0.40286	1	0.952
AA_40	chr1	197377962	197380439	2478	0	9	HMM	-0.002	0.007	0.79983	1	0.957
AA_521	chr1	208148236	208150607	2372	0	3	hapmap	-0.005	0.008	0.47215	1	0.952
AA_41	chr1	208671345	208679151	7807	10	24	HMM	0.013	0.026	0.61331	1	0.952
AA_523	chr1	212919913	212922145	2233	2	5	hapmap	0.034	0.022	0.13382	1	0.952
AA_42	chr1	219812649	219820208	7560	4	11	HMM	0.003	0.022	0.89118	1	0.974
AA_525	chr1	227883479	227886819	3341	0	3	hapmap	-0.006	0.008	0.47784	1	0.952
AA_526	chr1	228646927	228654748	7822	1	4	hapmap	0.051	0.026	0.0445	1	0.952
AA_528	chr1	238460638	238461502	865	0	6	hapmap	0.003	0.006	0.63425	1	0.952
AA_44	chr1	246815793	246863812	48020	1	34	HMM	0.011	0.008	0.14287	1	0.952
AA_530	chr1	246933526	246942931	9406	1	6	hapmap	0.004	0.006	0.42983	1	0.952
AA_45	chr2	4191715	4201018	9304	0	36	HMM	-0.043	0.022	0.05604	1	0.952
AA_46	chr2	6215739	6225302	9564	4	34	HMM	0.014	0.019	0.44085	1	0.952
AA_532	chr2	7148439	7151927	3489	0	10	hapmap	0.005	0.017	0.79492	1	0.957
AA_51	chr2	29495378	29498417	3040	3	11	HMM	-0.002	0.028	0.95527	1	0.993
AA_52	chr2	34554874	34581347	26474	1	43	HMM	0.008	0.017	0.62585	1	0.952
AA_53	chr2	35434987	35469179	34193	10	53	HMM	0.008	0.024	0.74024	1	0.957
AA_54	chr2	35831270	35841427	10158	0	7	HMM	0.012	0.008	0.09957	1	0.952
AA_57	chr2	41091923	41099367	7445	0	23	HMM	-0.011	0.01	0.27497	1	0.952
AA_58	chr2	52607948	52635022	27075	0	40	HMM	-0.005	0.013	0.67946	1	0.957
AA_536	chr2	53698406	53700051	1646	3	4	hapmap	0.013	0.018	0.47571	1	0.952
AA_538	chr2	67613576	67619396	5821	3	5	hapmap	-0.067	0.026	0.00972	1	0.854
AA_541	chr2	81665692	81669805	4114	4	10	hapmap	-0.017	0.02	0.40114	1	0.952
AA_64	chr2	89612901	89912047	299147	8	157	HMM	-0.002	0.013	0.8894	1	0.974
AA_65	chr2	97507155	97528597	21443	0	9	HMM	-0.006	0.008	0.43887	1	0.952
AA_67	chr2	106247121	106251765	4645	0	11	HMM	-0.002	0.008	0.75316	1	0.957
AA_68	chr2	115112867	115117445	4579	1	18	HMM	-0.016	0.022	0.479	1	0.952
AA_70	chr2	123192864	123198687	5824	0	11	HMM	0.01	0.014	0.49461	1	0.952
AA_546	chr2	125368402	125374832	6431	3	6	hapmap	0.011	0.016	0.50523	1	0.952
AA_548	chr2	129354948	129361791	6844	1	16	hapmap	0.004	0.019	0.85159	1	0.966
AA_71	chr2	130265726	130275692	9967	5	10	HMM	0	0.009	0.99545	1	1
AA_73	chr2	131800295	131812909	12615	6	8	HMM	-0.016	0.019	0.3962	1	0.952
AA_75	chr2	138221617	138228823	7207	6	10	HMM	-0.011	0.013	0.42204	1	0.952
AA_76	chr2	146580850	146583380	2531	0	24	HMM	0.012	0.011	0.25974	1	0.952
AA_552	chr2	164351734	164353372	1639	3	5	hapmap	-0.005	0.016	0.73915	1	0.957
AA_553	chr2	179775437	179787389	11953	0	3	hapmap	-0.004	0.008	0.57675	1	0.952
AA_77	chr2	180126432	180130358	3927	0	30	HMM	0	0.008	0.99861	1	1
AA_555	chr2	184310980	184312430	1451	0	7	hapmap	-0.009	0.018	0.62027	1	0.952
AA_78	chr2	184808780	184845139	36360	8	68	HMM	-0.018	0.027	0.49098	1	0.952
AA_79	chr2	184965274	184973210	7937	3	17	HMM	0.007	0.014	0.62018	1	0.952
AA_80	chr2	189276177	189287550	11374	2	25	HMM	0.006	0.014	0.64561	1	0.952
AA_81	chr2	203003996	203020422	16427	0	41	HMM	-0.001	0.011	0.89578	1	0.974
AA_558	chr2	203608045	203610291	2247	0	3	hapmap	0.044	0.021	0.03467	1	0.952
AA_84	chr2	208947828	208955442	7615	5	39	HMM	-0.042	0.036	0.23948	1	0.952
AA_559	chr2	211480395	211486620	6226	2	6	hapmap	-0.026	0.029	0.36606	1	0.952
AA_85	chr2	212894596	212900046	5451	7	26	HMM	-0.05	0.031	0.11433	1	0.952
AA_86	chr2	226665007	226669638	4632	6	9	HMM	-0.002	0.015	0.89841	1	0.974
AA_562	chr2	234313447	234323362	9916	4	8	hapmap	-0.039	0.021	0.06151	1	0.952
AA_88	chr2	234608024	234620605	12582	9	43	HMM	-0.015	0.011	0.15335	1	0.952
AA_563	chr3	205022	207800	2779	0	4	hapmap	-0.009	0.008	0.29388	1	0.952
AA_91	chr3	1890418	1900085	9668	9	13	HMM	0.013	0.013	0.3167	1	0.952
AA_94	chr3	6626104	6628308	2205	0	23	HMM	0.008	0.025	0.75828	1	0.957
AA_95	chr3	25825760	25829877	4118	2	15	HMM	0.079	0.028	0.00547	1	0.845
AA_571	chr3	30970593	30973753	3161	4	6	hapmap	0.009	0.025	0.71015	1	0.957
AA_96	chr3	37957112	37961908	4797	5	18	HMM	0.02	0.025	0.41195	1	0.952
AA_97	chr3	46776797	46824569	47773	1	42	HMM	0.001	0.008	0.85005	1	0.966
AA_574	chr3	62686342	62690900	4559	2	8	hapmap	0.016	0.02	0.42933	1	0.952
AA_575	chr3	63103632	63111620	7989	2	6	hapmap	-0.036	0.024	0.14321	1	0.952
AA_578	chr3	74230849	74234561	3713	0	3	hapmap	0.015	0.023	0.50539	1	0.952
AA_102	chr3	76167215	76179237	12023	7	11	HMM	-0.015	0.025	0.567	1	0.952
AA_579	chr3	80485113	80488516	3404	3	6	hapmap	-0.028	0.024	0.24658	1	0.952
AA_580	chr3	82951779	82955733	3955	0	6	hapmap	0.012	0.014	0.36393	1	0.952
AA_103	chr3	84782350	84784901	2552	0	17	HMM	-0.018	0.018	0.31741	1	0.952
AA_105	chr3	97181747	97193727	11981	4	11	HMM	-0.005	0.026	0.84516	1	0.966
AA_106	chr3	100427124	100432087	4964	1	38	HMM	0.02	0.019	0.27332	1	0.952
AA_108	chr3	116143258	116151616	8359	0	7	HMM	-0.018	0.008	0.02518	1	0.952
AA_109	chr3	127194936	127204528	9593	1	30	HMM	-0.002	0.013	0.88451	1	0.974
AA_110	chr3	131258524	131288902	30379	2	52	HMM	-0.003	0.01	0.77165	1	0.957
AA_585	chr3	133475463	133478374	2912	0	3	hapmap	0.001	0.01	0.94685	1	0.993
AA_586	chr3	136325315	136327533	2219	5	7	hapmap	0.005	0.017	0.75757	1	0.957
AA_587	chr3	137180063	137182567	2505	1	3	hapmap	-0.025	0.019	0.19306	1	0.952
AA_114	chr3	150446085	150450811	4727	3	25	HMM	0.016	0.03	0.59273	1	0.952
AA_589	chr3	160291042	160294499	3458	1	3	hapmap	0	0.019	0.99971	1	1
AA_116	chr3	163995327	164098585	103259	0	65	HMM	0.01	0.008	0.19949	1	0.952
AA_118	chr3	166748748	166779785	31038	4	41	HMM	0.007	0.022	0.7565	1	0.957
AA_119	chr3	174692386	174698404	6019	7	11	HMM	0.006	0.02	0.77968	1	0.957
AA_595	chr3	190577002	190581421	4420	3	5	hapmap	-0.012	0.018	0.51062	1	0.952
AA_596	chr3	190846348	190847308	961	0	22	hapmap	0.003	0.01	0.7423	1	0.957
AA_123	chr3	194360632	194365573	4942	0	19	HMM	0.004	0.008	0.55132	1	0.952
AA_124	chr3	196875837	196941695	65859	1	36	HMM	-0.028	0.017	0.0896	1	0.952
AA_125	chr3	198791818	198799195	7378	8	13	HMM	-0.006	0.018	0.72745	1	0.957
AA_129	chr4	8979788	9066075	86288	23	66	HMM	-0.001	0.01	0.89477	1	0.974
AA_130	chr4	9832490	9843682	11193	0	31	HMM	-0.005	0.007	0.53978	1	0.952
AA_131	chr4	10001452	10009742	8291	2	16	HMM	-0.008	0.014	0.58012	1	0.952
AA_598	chr4	11275562	11278548	2987	1	5	hapmap	-0.009	0.013	0.49407	1	0.952
AA_132	chr4	11978983	11993990	15008	3	41	HMM	0.038	0.025	0.12375	1	0.952
AA_599	chr4	15369169	15377565	8397	4	8	hapmap	-0.011	0.024	0.64161	1	0.952
AA_133	chr4	20165785	20173016	7232	1	40	HMM	-0.043	0.035	0.21687	1	0.952
AA_137	chr4	34462871	34501096	38226	1	39	HMM	0.003	0.01	0.78315	1	0.957
AA_602	chr4	43716642	43721161	4520	1	5	hapmap	0.018	0.013	0.16306	1	0.952
AA_138	chr4	44018565	44026626	8062	5	11	HMM	0.054	0.036	0.12824	1	0.952
AA_604	chr4	54914287	54915112	826	2	8	hapmap	0.006	0.013	0.60987	1	0.952
AA_609	chr4	63352170	63357704	5535	0	8	hapmap	-0.013	0.012	0.26534	1	0.952
AA_141	chr4	64380040	64390829	10790	2	30	HMM	-0.011	0.017	0.5183	1	0.952
AA_143	chr4	69074685	69171906	97222	1	59	HMM	-0.002	0.008	0.84936	1	0.966
AA_145	chr4	70162209	70266689	104481	1	56	HMM	-0.01	0.008	0.2104	1	0.952
AA_146	chr4	71008559	71017619	9061	8	13	HMM	-0.035	0.032	0.28422	1	0.952
AA_147	chr4	73639076	73644176	5101	7	11	HMM	-0.011	0.017	0.53264	1	0.952
AA_612	chr4	75299976	75301070	1095	3	6	hapmap	0.031	0.019	0.09793	1	0.952
AA_148	chr4	78001360	78006228	4869	5	22	HMM	-0.017	0.027	0.53577	1	0.952
AA_149	chr4	83856392	83859356	2965	9	11	HMM	0.021	0.019	0.27	1	0.952
AA_150	chr4	87195094	87198944	3851	1	20	HMM	-0.018	0.011	0.10687	1	0.952
AA_616	chr4	92692337	92697344	5008	2	6	hapmap	0.006	0.026	0.8149	1	0.957
AA_617	chr4	97539253	97541426	2174	1	3	hapmap	-0.012	0.022	0.60327	1	0.952
AA_152	chr4	104426239	104467359	41121	9	49	HMM	-0.002	0.017	0.90586	1	0.976
AA_619	chr4	107156053	107165884	9832	1	5	hapmap	0.019	0.013	0.14208	1	0.952
AA_154	chr4	112516864	112529039	12176	4	25	HMM	-0.012	0.019	0.5387	1	0.952
AA_155	chr4	112896237	112900044	3808	10	13	HMM	-0.052	0.028	0.07005	1	0.952
AA_156	chr4	115394748	115401600	6853	0	23	HMM	0.009	0.008	0.25532	1	0.952
AA_621	chr4	115727615	115729903	2289	0	3	hapmap	-0.002	0.009	0.85823	1	0.966
AA_158	chr4	122501894	122504585	2692	2	28	HMM	-0.003	0.014	0.81961	1	0.957
AA_161	chr4	138311529	138314547	3019	0	20	HMM	-0.01	0.011	0.36112	1	0.952
AA_163	chr4	145061542	145163035	101494	13	72	HMM	0.008	0.017	0.63131	1	0.952
AA_164	chr4	152095735	152103732	7998	0	26	HMM	0.009	0.009	0.3539	1	0.952
AA_623	chr4	153010030	153012241	2212	5	24	hapmap	0.004	0.015	0.79059	1	0.957
AA_625	chr4	153209736	153212191	2456	2	5	hapmap	-0.014	0.023	0.5468	1	0.952
AA_626	chr4	156022455	156022528	74	0	3	hapmap	0.004	0.008	0.63244	1	0.952
AA_165	chr4	156813514	156817421	3908	0	16	HMM	0.042	0.014	0.0039	1	0.845
AA_629	chr4	157626456	157629185	2730	2	5	hapmap	0	0.024	0.98713	1	1
AA_630	chr4	158948863	158950824	1962	6	22	hapmap	-0.031	0.019	0.10602	1	0.952
AA_168	chr4	162099444	162104345	4902	0	22	HMM	-0.016	0.011	0.14332	1	0.952
AA_171	chr4	172611435	172614275	2841	0	12	HMM	0.002	0.008	0.78855	1	0.957
AA_635	chr4	173224311	173229756	5446	0	28	hapmap	-0.001	0.006	0.80617	1	0.957
AA_172	chr4	173661498	173665194	3697	0	7	HMM	0.006	0.008	0.40156	1	0.952
AA_173	chr4	178833501	178846683	13183	2	42	HMM	0.034	0.03	0.25247	1	0.952
AA_174	chr4	179127151	179129519	2369	1	13	HMM	-0.027	0.025	0.28778	1	0.952
AA_638	chr4	181372297	181375319	3023	3	9	hapmap	0.007	0.015	0.61429	1	0.952
AA_177	chr5	12868756	12873052	4297	0	9	HMM	0.003	0.012	0.78374	1	0.957
AA_646	chr5	15772222	15773597	1376	6	11	hapmap	-0.011	0.015	0.478	1	0.952
AA_179	chr5	17553802	17568777	14976	6	14	HMM	-0.018	0.019	0.33851	1	0.952
AA_647	chr5	17644632	17651336	6705	2	26	hapmap	0.028	0.02	0.17543	1	0.952
AA_649	chr5	19315328	19323214	7887	2	6	hapmap	0.002	0.023	0.92486	1	0.984
AA_181	chr5	20472934	20480035	7102	4	20	HMM	0.005	0.022	0.82819	1	0.958
AA_650	chr5	21486411	21488253	1843	0	6	hapmap	-0.002	0.008	0.79522	1	0.957
AA_651	chr5	25857442	25858556	1115	2	3	hapmap	-0.024	0.015	0.10379	1	0.952
AA_183	chr5	46306741	46309235	2495	0	8	HMM	0.016	0.008	0.04739	1	0.952
AA_185	chr5	57361760	57369266	7507	0	32	HMM	-0.003	0.013	0.82691	1	0.958
AA_186	chr5	57992559	57994865	2307	1	24	HMM	0.001	0.011	0.96015	1	0.993
AA_657	chr5	83984178	83990984	6807	0	3	hapmap	-0.01	0.011	0.34284	1	0.952
AA_658	chr5	90650176	90656825	6650	1	4	hapmap	0.013	0.019	0.4986	1	0.952
AA_659	chr5	103882062	103888948	6887	0	5	hapmap	-0.007	0.005	0.20943	1	0.952
AA_661	chr5	114235601	114238777	3177	3	5	hapmap	-0.029	0.029	0.31645	1	0.952
AA_189	chr5	115624166	115653132	28967	17	44	HMM	-0.004	0.021	0.85762	1	0.966
AA_662	chr5	117416297	117416838	542	0	20	hapmap	0.007	0.01	0.50092	1	0.952
AA_666	chr5	141998044	142001561	3518	4	7	hapmap	0.011	0.029	0.69618	1	0.957
AA_192	chr5	150185669	150198773	13105	0	8	HMM	0.002	0.008	0.7619	1	0.957
AA_193	chr5	151495555	151498520	2966	2	14	HMM	0.006	0.019	0.75141	1	0.957
AA_194	chr5	155409326	155415283	5958	0	14	HMM	-0.013	0.015	0.40274	1	0.952
AA_195	chr5	155509895	155522838	12944	4	9	HMM	-0.009	0.016	0.56107	1	0.952
AA_196	chr5	165772216	165782509	10294	3	34	HMM	-0.001	0.018	0.97597	1	0.994
AA_669	chr5	177160157	177165211	5055	0	3	hapmap	0.004	0.008	0.64839	1	0.952
AA_199	chr5	180311292	180350685	39394	0	19	HMM	0.003	0.007	0.62575	1	0.952
AA_200	chr6	202329	306131	103803	21	89	HMM	0.004	0.011	0.73867	1	0.957
AA_671	chr6	19150160	19156771	6612	0	9	hapmap	-0.011	0.016	0.49753	1	0.952
AA_672	chr6	29945167	29957246	12080	3	15	hapmap	-0.006	0.008	0.41001	1	0.952
AA_203	chr6	31394231	31403361	9131	0	7	HMM	0.005	0.008	0.51925	1	0.952
AA_204	chr6	32599258	32617430	18173	0	9	HMM	0.004	0.007	0.55712	1	0.952
AA_205	chr6	34046697	34050659	3963	0	7	HMM	-0.001	0.009	0.94317	1	0.993
AA_675	chr6	38499784	38510599	10816	3	5	hapmap	0.042	0.027	0.11675	1	0.952
AA_680	chr6	54039043	54039829	787	0	8	hapmap	0.005	0.011	0.6451	1	0.952
AA_209	chr6	66456179	66460558	4380	2	24	HMM	-0.027	0.024	0.25008	1	0.952
AA_210	chr6	67065532	67105350	39819	12	56	HMM	0.014	0.01	0.16258	1	0.952
AA_212	chr6	68502606	68507700	5095	2	8	HMM	0.01	0.025	0.67902	1	0.957
AA_213	chr6	74648953	74658114	9162	1	10	HMM	0.016	0.009	0.06884	1	0.952
AA_215	chr6	77496587	77509523	12937	6	22	HMM	-0.004	0.009	0.66941	1	0.957
AA_684	chr6	78936990	78955234	18245	0	7	hapmap	-0.011	0.012	0.36713	1	0.952
AA_216	chr6	79028476	79083992	55517	8	101	HMM	-0.004	0.011	0.71348	1	0.957
AA_217	chr6	81340884	81346229	5346	1	33	HMM	-0.016	0.025	0.5346	1	0.952
AA_218	chr6	87463335	87467813	4479	2	23	HMM	-0.038	0.02	0.06381	1	0.952
AA_219	chr6	93632563	93635327	2765	0	31	HMM	-0.002	0.01	0.83814	1	0.965
AA_220	chr6	103844645	103868730	24086	0	46	HMM	0.001	0.008	0.92297	1	0.984
AA_688	chr6	126225385	126228469	3085	0	3	hapmap	-0.009	0.008	0.21422	1	0.952
AA_694	chr6	165647807	165651918	4112	0	3	hapmap	0.002	0.008	0.79574	1	0.957
AA_698	chr7	4382925	4385813	2889	4	7	hapmap	-0.027	0.017	0.12097	1	0.952
AA_226	chr7	6091883	6103365	11483	2	8	HMM	-0.01	0.013	0.43796	1	0.952
AA_228	chr7	23103072	23110722	7651	4	11	HMM	0.01	0.015	0.52092	1	0.952
AA_704	chr7	23984503	24007342	22840	13	21	hapmap	-0.01	0.011	0.37117	1	0.952
AA_705	chr7	26106838	26111938	5101	0	4	hapmap	-0.003	0.009	0.71901	1	0.957
AA_706	chr7	34865760	34877868	12109	3	5	hapmap	0.022	0.018	0.21118	1	0.952
AA_707	chr7	47251656	47255449	3794	4	7	hapmap	0.007	0.018	0.68697	1	0.957
AA_231	chr7	53181481	53189858	8378	5	12	HMM	0.014	0.018	0.45179	1	0.952
AA_711	chr7	53423097	53433669	10573	3	8	hapmap	0.01	0.023	0.65135	1	0.952
AA_712	chr7	56729607	56736308	6702	1	4	hapmap	-0.012	0.009	0.16999	1	0.952
AA_714	chr7	66259399	66314065	54667	4	22	hapmap	0.002	0.008	0.79391	1	0.957
AA_715	chr7	70058925	70064077	5153	0	3	hapmap	0.012	0.008	0.13341	1	0.952
AA_237	chr7	78643211	78690605	47395	5	56	HMM	0.038	0.031	0.22297	1	0.952
AA_720	chr7	97233372	97240387	7016	0	32	hapmap	-0.009	0.02	0.66371	1	0.953
AA_240	chr7	109224304	109241122	16819	0	35	HMM	-0.007	0.01	0.50595	1	0.952
AA_722	chr7	110216168	110219730	3563	5	7	hapmap	-0.02	0.019	0.29334	1	0.952
AA_241	chr7	110835815	110870053	34239	3	39	HMM	-0.01	0.02	0.62727	1	0.952
AA_726	chr7	115722247	115728902	6656	2	7	hapmap	0.008	0.008	0.29813	1	0.952
AA_242	chr7	117922953	117948584	25632	4	16	HMM	0.015	0.022	0.48372	1	0.952
AA_243	chr7	118943735	118949659	5925	0	11	HMM	0.006	0.014	0.64915	1	0.952
AA_728	chr7	125259935	125263279	3345	1	4	hapmap	0.013	0.017	0.43051	1	0.952
AA_729	chr7	125832694	125833827	1134	0	24	hapmap	0.012	0.008	0.12052	1	0.952
AA_244	chr7	133435711	133448625	12915	2	33	HMM	-0.005	0.009	0.59653	1	0.952
AA_245	chr7	139839458	139845457	6000	1	12	HMM	0.01	0.011	0.35776	1	0.952
AA_246	chr7	141416088	141436648	20561	2	40	HMM	0.009	0.016	0.57387	1	0.952
AA_247	chr7	141699426	141711893	12468	0	26	HMM	-0.004	0.007	0.57541	1	0.952
AA_248	chr7	142156270	142167462	11193	0	38	HMM	0.003	0.009	0.73745	1	0.957
AA_733	chr7	145764800	145770841	6042	2	5	hapmap	-0.003	0.016	0.87128	1	0.971
AA_250	chr7	154515762	154520478	4717	7	45	HMM	-0.001	0.02	0.95915	1	0.993
AA_734	chr7	156082797	156086940	4144	0	4	hapmap	0.018	0.024	0.45485	1	0.952
AA_252	chr7	158810183	158819741	9559	1	17	HMM	-0.044	0.023	0.05664	1	0.952
AA_253	chr8	21230	36374	15145	0	2	HMM	0.018	0.011	0.0942	1	0.952
AA_735	chr8	584761	588391	3631	0	12	hapmap	-0.009	0.007	0.24091	1	0.952
AA_255	chr8	2242021	2246741	4721	0	12	HMM	0.006	0.006	0.27088	1	0.952
AA_256	chr8	3774468	3777490	3023	5	24	HMM	0.001	0.015	0.95997	1	0.993
AA_257	chr8	3984447	3991675	7229	8	35	HMM	0.018	0.013	0.15461	1	0.952
AA_737	chr8	7864777	7903572	38796	0	23	hapmap	0.04	0.012	0.00094	0.437	0.437
AA_261	chr8	12277987	12314059	36073	1	48	HMM	0.016	0.025	0.52692	1	0.952
AA_262	chr8	13659064	13696053	36990	5	45	HMM	-0.02	0.012	0.10647	1	0.952
AA_739	chr8	13854600	13859608	5009	2	5	hapmap	-0.007	0.009	0.49328	1	0.952
AA_264	chr8	14553279	14559555	6277	6	36	HMM	-0.004	0.018	0.81551	1	0.957
AA_742	chr8	16246032	16251494	5463	0	8	hapmap	-0.004	0.006	0.48839	1	0.952
AA_265	chr8	16306594	16319008	12415	1	28	HMM	0.003	0.014	0.80304	1	0.957
AA_266	chr8	18898071	18903077	5007	10	19	HMM	-0.06	0.033	0.06707	1	0.952
AA_743	chr8	23460730	23463850	3121	0	6	hapmap	0.001	0.008	0.85961	1	0.966
AA_267	chr8	25030470	25040116	9647	0	22	HMM	-0.014	0.008	0.09055	1	0.952
AA_744	chr8	32802640	32807955	5316	0	8	hapmap	-0.006	0.009	0.51406	1	0.952
AA_746	chr8	37509143	37514234	5092	1	4	hapmap	-0.022	0.022	0.32042	1	0.952
AA_269	chr8	39354736	39488041	133306	2	50	HMM	0.006	0.011	0.54862	1	0.952
AA_270	chr8	40302930	40308644	5715	3	34	HMM	0.002	0.015	0.90688	1	0.976
AA_748	chr8	55371601	55373671	2071	2	7	hapmap	0.005	0.013	0.67814	1	0.957
AA_749	chr8	57153936	57158229	4294	2	6	hapmap	0.017	0.024	0.48653	1	0.952
AA_272	chr8	61161284	61170302	9019	8	36	HMM	-0.03	0.031	0.3275	1	0.952
AA_273	chr8	63380081	63386615	6535	0	7	HMM	-0.018	0.012	0.11015	1	0.952
AA_274	chr8	65409514	65420033	10520	5	11	HMM	0.004	0.017	0.8211	1	0.957
AA_275	chr8	68709989	68712736	2748	0	30	HMM	0.011	0.013	0.41915	1	0.952
AA_751	chr8	72377865	72380244	2380	0	9	hapmap	0.003	0.013	0.81358	1	0.957
AA_752	chr8	75478412	75490452	12041	0	5	hapmap	-0.003	0.01	0.75827	1	0.957
AA_276	chr8	85425414	85431197	5784	0	19	HMM	-0.012	0.013	0.3496	1	0.952
AA_279	chr8	102689758	102694864	5107	2	10	HMM	0.004	0.012	0.72289	1	0.957
AA_754	chr8	103123275	103125882	2608	2	3	hapmap	0.016	0.023	0.48446	1	0.952
AA_757	chr8	112363431	112364412	982	0	20	hapmap	-0.003	0.009	0.75251	1	0.957
AA_280	chr8	115703639	115710883	7245	1	35	HMM	0.011	0.011	0.32249	1	0.952
AA_763	chr8	123129012	123130243	1232	1	11	hapmap	0.009	0.015	0.53951	1	0.952
AA_764	chr8	130211860	130213708	1849	1	4	hapmap	0	0.011	0.96832	1	0.994
AA_766	chr8	136692574	136694147	1574	3	6	hapmap	-0.035	0.018	0.05563	1	0.952
AA_768	chr8	140327190	140328379	1190	1	5	hapmap	-0.016	0.014	0.24386	1	0.952
AA_283	chr8	144776276	144778951	2676	1	9	HMM	0.004	0.01	0.70437	1	0.957
AA_770	chr9	505616	516993	11378	6	15	hapmap	0.016	0.019	0.41668	1	0.952
AA_285	chr9	582718	592879	10162	7	28	HMM	-0.003	0.02	0.87853	1	0.974
AA_287	chr9	5375783	5387987	12205	12	20	HMM	-0.022	0.022	0.31182	1	0.952
AA_288	chr9	11931889	11997658	65770	27	69	HMM	-0.001	0.032	0.97856	1	0.994
AA_775	chr9	15147746	15149421	1676	3	4	hapmap	-0.025	0.013	0.04789	1	0.952
AA_289	chr9	23353091	23363460	10370	0	8	HMM	-0.012	0.011	0.28982	1	0.952
AA_290	chr9	24493792	24507658	13867	4	20	HMM	-0.017	0.036	0.63385	1	0.952
AA_777	chr9	28037588	28040777	3190	1	5	hapmap	-0.005	0.015	0.75513	1	0.957
AA_778	chr9	29084549	29087680	3132	0	3	hapmap	-0.002	0.008	0.78638	1	0.957
AA_782	chr9	44667831	44777499	109669	6	74	hapmap	0.006	0.009	0.48813	1	0.952
AA_292	chr9	67673774	67675855	2082	0	7	HMM	0.026	0.012	0.02285	1	0.952
AA_294	chr9	73446532	73448644	2113	4	20	HMM	-0.003	0.018	0.8532	1	0.966
AA_295	chr9	75257808	75268959	11152	3	10	HMM	-0.026	0.035	0.45741	1	0.952
AA_789	chr9	82172211	82174215	2005	4	5	hapmap	0.007	0.016	0.65498	1	0.952
AA_298	chr9	106403630	106406580	2951	4	31	HMM	0	0.018	0.99767	1	1
AA_793	chr9	128011921	128016523	4603	2	28	hapmap	0.002	0.016	0.92097	1	0.984
AA_796	chr9	135172346	135172606	261	0	5	hapmap	-0.015	0.011	0.16714	1	0.952
AA_797	chr9	137353926	137356727	2802	0	3	hapmap	-0.008	0.008	0.32847	1	0.952
AA_802	chr10	26727757	26729773	2017	3	5	hapmap	0	0.015	0.99881	1	1
AA_803	chr10	31287148	31291785	4638	0	11	hapmap	0.01	0.022	0.65076	1	0.952
AA_309	chr10	36431310	36434175	2866	6	9	HMM	0.001	0.025	0.97151	1	0.994
AA_804	chr10	37858207	37861995	3789	0	4	hapmap	0.016	0.014	0.25645	1	0.952
AA_809	chr10	54214567	54219335	4769	5	8	hapmap	0.029	0.028	0.30067	1	0.952
AA_310	chr10	54599852	54609159	9308	6	10	HMM	0.025	0.014	0.07017	1	0.952
AA_314	chr10	58186357	58196819	10463	1	41	HMM	0.007	0.016	0.6378	1	0.952
AA_813	chr10	58880511	58881704	1194	0	5	hapmap	-0.011	0.009	0.2315	1	0.952
AA_814	chr10	61032706	61035270	2565	0	9	hapmap	-0.001	0.012	0.94982	1	0.993
AA_316	chr10	66977933	66984428	6496	0	27	HMM	0.012	0.016	0.46981	1	0.952
AA_815	chr10	67013460	67013961	502	0	8	hapmap	-0.021	0.012	0.06577	1	0.952
AA_317	chr10	81475435	81514025	38591	0	9	HMM	0.007	0.008	0.43337	1	0.952
AA_823	chr10	107046269	107049160	2892	1	4	hapmap	0	0.008	0.97454	1	0.994
AA_321	chr10	122760629	122767464	6836	1	20	HMM	0.022	0.012	0.06242	1	0.952
AA_325	chr11	4924693	4932824	8132	1	31	HMM	0.003	0.008	0.76311	1	0.957
AA_326	chr11	5744632	5765600	20969	0	31	HMM	-0.011	0.009	0.22372	1	0.952
AA_826	chr11	5832443	5839893	7451	1	5	hapmap	-0.008	0.009	0.36456	1	0.952
AA_327	chr11	7769592	7788810	19219	0	7	HMM	0.014	0.009	0.11713	1	0.952
AA_328	chr11	18905624	18918474	12851	6	55	HMM	-0.019	0.009	0.03407	1	0.952
AA_329	chr11	21147592	21172421	24830	12	45	HMM	-0.007	0.022	0.76037	1	0.957
AA_330	chr11	25565098	25581293	16196	6	23	HMM	-0.001	0.019	0.94943	1	0.993
AA_331	chr11	25658885	25675533	16649	2	26	HMM	-0.016	0.014	0.24551	1	0.952
AA_332	chr11	30128415	30136995	8581	3	29	HMM	-0.018	0.022	0.42511	1	0.952
AA_830	chr11	42769727	42774615	4889	0	3	hapmap	-0.004	0.009	0.62978	1	0.952
AA_335	chr11	49035423	49060266	24844	2	12	HMM	-0.027	0.024	0.25041	1	0.952
AA_336	chr11	49667413	49714143	46731	1	18	HMM	-0.012	0.017	0.49311	1	0.952
AA_832	chr11	49716131	49717264	1134	0	6	hapmap	0.039	0.021	0.0693	1	0.952
AA_337	chr11	50323935	50359727	35793	6	18	HMM	-0.017	0.022	0.42538	1	0.952
AA_833	chr11	54725242	54793048	67807	3	14	hapmap	0.016	0.013	0.22452	1	0.952
AA_338	chr11	55133050	55198870	65821	2	42	HMM	0.013	0.011	0.24314	1	0.952
AA_341	chr11	60709004	60711764	2761	3	9	HMM	0.019	0.019	0.33356	1	0.952
AA_835	chr11	75820665	75825933	5269	2	5	hapmap	-0.003	0.014	0.82398	1	0.958
AA_342	chr11	79650581	79661222	10642	14	24	HMM	-0.008	0.017	0.62563	1	0.952
AA_343	chr11	80550142	80556653	6512	10	46	HMM	-0.005	0.006	0.41552	1	0.952
AA_345	chr11	81181092	81194806	13715	5	11	HMM	-0.011	0.019	0.57197	1	0.952
AA_837	chr11	90206161	90210686	4526	1	5	hapmap	-0.011	0.008	0.16331	1	0.952
AA_838	chr11	92660131	92669109	8979	2	4	hapmap	-0.005	0.008	0.4975	1	0.952
AA_346	chr11	93337560	93341236	3677	3	10	HMM	0.007	0.014	0.60327	1	0.952
AA_842	chr11	101103070	101103174	105	0	4	hapmap	0.019	0.017	0.28164	1	0.952
AA_347	chr11	104429048	104436443	7396	4	9	HMM	-0.009	0.015	0.52631	1	0.952
AA_843	chr11	106743866	106746393	2528	0	7	hapmap	-0.007	0.008	0.35432	1	0.952
AA_348	chr11	123415049	123426063	11015	5	10	HMM	-0.007	0.037	0.84236	1	0.966
AA_352	chr12	739346	744266	4921	1	18	HMM	-0.02	0.022	0.36366	1	0.952
AA_355	chr12	8450035	8475915	25881	0	20	HMM	-0.007	0.008	0.39776	1	0.952
AA_356	chr12	9525113	9619535	94423	1	25	HMM	-0.003	0.007	0.70485	1	0.957
AA_357	chr12	11113635	11132775	19141	1	10	HMM	0.002	0.008	0.76071	1	0.957
AA_358	chr12	11402820	11434649	31830	4	32	HMM	-0.001	0.008	0.8724	1	0.971
AA_359	chr12	12427462	12433136	5675	1	17	HMM	0.06	0.023	0.00998	1	0.854
AA_849	chr12	15459190	15464910	5721	3	6	hapmap	-0.007	0.016	0.64594	1	0.952
AA_850	chr12	17481711	17491817	10107	5	7	hapmap	-0.042	0.02	0.03347	1	0.952
AA_360	chr12	27538984	27542605	3622	3	28	HMM	0.019	0.012	0.11507	1	0.952
AA_361	chr12	27986164	27988887	2724	0	12	HMM	0.005	0.023	0.83101	1	0.959
AA_362	chr12	30128764	30134932	6169	4	25	HMM	-0.002	0.016	0.88794	1	0.974
AA_364	chr12	33192649	33198617	5969	4	27	HMM	-0.007	0.014	0.62702	1	0.952
AA_365	chr12	33277073	33286661	9589	1	8	HMM	0.005	0.008	0.52243	1	0.952
AA_366	chr12	34099599	34107548	7950	1	7	HMM	0.004	0.01	0.65642	1	0.952
AA_370	chr12	39103840	39108134	4295	6	15	HMM	0.018	0.017	0.27226	1	0.952
AA_853	chr12	44190705	44195804	5100	0	4	hapmap	-0.009	0.008	0.23506	1	0.952
AA_854	chr12	45813866	45815112	1247	2	4	hapmap	0.017	0.015	0.27346	1	0.952
AA_855	chr12	60488837	60497087	8251	2	5	hapmap	-0.005	0.015	0.75423	1	0.957
AA_372	chr12	62247693	62414492	166800	23	61	HMM	-0.023	0.014	0.0915	1	0.952
AA_856	chr12	69158942	69164294	5353	1	9	hapmap	-0.002	0.013	0.86243	1	0.967
AA_857	chr12	80740001	80746683	6683	2	4	hapmap	0.007	0.02	0.73192	1	0.957
AA_859	chr12	89416448	89422039	5592	1	6	hapmap	-0.013	0.017	0.45976	1	0.952
AA_375	chr12	98319400	98322841	3442	0	31	HMM	0.007	0.009	0.42169	1	0.952
AA_379	chr12	129713886	129716298	2413	2	19	HMM	0.001	0.018	0.94721	1	0.993
AA_382	chr13	19360290	19367457	7168	1	14	HMM	-0.009	0.03	0.74911	1	0.957
AA_868	chr13	22530678	22531515	838	0	12	hapmap	-0.011	0.018	0.54366	1	0.952
AA_383	chr13	31430598	31436399	5802	0	19	HMM	-0.001	0.01	0.94017	1	0.993
AA_384	chr13	36970012	36986306	16295	0	17	HMM	0.02	0.01	0.04939	1	0.952
AA_870	chr13	38645763	38649136	3374	0	3	hapmap	0.011	0.01	0.25724	1	0.952
AA_385	chr13	56656247	56676357	20111	2	34	HMM	-0.009	0.008	0.23916	1	0.952
AA_876	chr13	56766542	56786987	20446	5	17	hapmap	-0.033	0.019	0.07997	1	0.952
AA_878	chr13	60611470	60616344	4875	2	6	hapmap	0.024	0.032	0.45818	1	0.952
AA_388	chr13	68146300	68166219	19920	3	40	HMM	0.013	0.018	0.46868	1	0.952
AA_882	chr13	71375556	71387378	11823	2	10	hapmap	0.011	0.009	0.22662	1	0.952
AA_389	chr14	19385020	19424821	39802	4	29	HMM	-0.008	0.007	0.2688	1	0.952
AA_390	chr14	20431852	20490928	59077	9	26	HMM	-0.003	0.013	0.81398	1	0.957
AA_391	chr14	21119959	21125573	5615	7	12	HMM	0.003	0.025	0.90625	1	0.976
AA_893	chr14	22164681	22169049	4369	4	7	hapmap	0.015	0.012	0.21373	1	0.952
AA_894	chr14	27738124	27742226	4103	2	5	hapmap	-0.021	0.018	0.23604	1	0.952
AA_895	chr14	35741777	35744785	3009	3	5	hapmap	0.008	0.013	0.55041	1	0.952
AA_395	chr14	40541848	40555303	13456	10	36	HMM	-0.016	0.017	0.35808	1	0.952
AA_396	chr14	40680222	40727075	46854	3	15	HMM	-0.025	0.02	0.21439	1	0.952
AA_397	chr14	44895782	45085444	189663	23	95	HMM	-0.021	0.026	0.41527	1	0.952
AA_399	chr14	69087776	69092196	4421	0	9	HMM	-0.013	0.011	0.22439	1	0.952
AA_400	chr14	73070852	73090708	19857	0	9	HMM	0.003	0.008	0.71005	1	0.957
AA_406	chr14	105612774	106002386	389613	4	211	HMM	-0.018	0.014	0.18411	1	0.952
AA_407	chr15	21606530	21610400	3871	5	21	HMM	-0.005	0.016	0.77799	1	0.957
AA_408	chr15	22225820	22269665	43846	0	42	HMM	0.001	0.009	0.88013	1	0.974
AA_410	chr15	25591161	25602389	11229	5	16	HMM	-0.013	0.01	0.19045	1	0.952
AA_413	chr15	32509924	32605585	95662	8	68	HMM	-0.008	0.012	0.53015	1	0.952
AA_414	chr15	41681110	41726074	44965	5	21	HMM	-0.027	0.013	0.03407	1	0.952
AA_910	chr15	51572283	51572775	493	0	6	hapmap	0	0.01	0.9588	1	0.993
AA_417	chr15	54577971	54588245	10275	0	25	HMM	0.004	0.014	0.75948	1	0.957
AA_419	chr15	77335773	77340889	5117	10	31	HMM	-0.024	0.036	0.50279	1	0.952
AA_912	chr15	82331721	82334554	2834	0	7	hapmap	0.008	0.009	0.35889	1	0.952
AA_423	chr16	12598360	12614880	16521	19	45	HMM	0.002	0.016	0.92433	1	0.984
AA_916	chr16	16538314	16726778	188465	6	32	hapmap	-0.004	0.016	0.8212	1	0.957
AA_425	chr16	18459064	18585588	126525	3	16	HMM	0.016	0.011	0.1377	1	0.952
AA_426	chr16	19853127	19874839	21713	1	30	HMM	-0.008	0.013	0.50753	1	0.952
AA_427	chr16	20420258	20441118	20861	8	27	HMM	-0.019	0.017	0.25479	1	0.952
AA_430	chr16	54353866	54379446	25581	0	20	HMM	-0.015	0.009	0.07691	1	0.952
AA_431	chr16	62636109	62671692	35584	7	32	HMM	-0.061	0.033	0.06823	1	0.952
AA_434	chr16	74093773	74133498	39726	7	23	HMM	0.036	0.019	0.0507	1	0.952
AA_435	chr16	76929917	76942215	12299	2	16	HMM	0.002	0.005	0.69174	1	0.957
AA_436	chr16	77617653	77620657	3005	7	15	HMM	-0.03	0.019	0.12484	1	0.952
AA_922	chr16	82447180	82449270	2091	3	4	hapmap	-0.01	0.013	0.43046	1	0.952
AA_923	chr16	86671164	86672892	1729	0	4	hapmap	0.004	0.01	0.69843	1	0.957
AA_924	chr17	5899425	5903107	3683	4	6	hapmap	-0.027	0.023	0.23427	1	0.952
AA_438	chr17	6047210	6073512	26303	7	30	HMM	0.004	0.018	0.81817	1	0.957
AA_925	chr17	10970310	10977174	6865	1	11	hapmap	-0.008	0.018	0.65677	1	0.952
AA_927	chr17	15483424	15487515	4092	0	3	hapmap	0.005	0.008	0.5216	1	0.952
AA_441	chr17	18296093	18399973	103881	1	28	HMM	-0.023	0.019	0.21279	1	0.952
AA_442	chr17	19440304	19479015	38712	4	30	HMM	0.001	0.016	0.96109	1	0.993
AA_444	chr17	31464067	31509180	45114	20	42	HMM	0.001	0.007	0.89887	1	0.974
AA_446	chr17	36676516	36684033	7518	0	24	HMM	-0.005	0.007	0.48617	1	0.952
AA_447	chr17	36764414	36775997	11584	1	30	HMM	-0.018	0.014	0.20843	1	0.952
AA_448	chr17	41756808	42107455	350648	1	49	HMM	0.007	0.007	0.31295	1	0.952
AA_450	chr17	69257571	69259596	2026	8	18	HMM	-0.013	0.023	0.57349	1	0.952
AA_451	chr18	283519	294238	10720	8	33	HMM	-0.021	0.027	0.44906	1	0.952
AA_933	chr18	14712006	14748540	36535	13	23	hapmap	-0.014	0.015	0.35598	1	0.952
AA_934	chr18	26535250	26537409	2160	2	3	hapmap	0.01	0.02	0.61551	1	0.952
AA_938	chr18	38309785	38311765	1981	0	50	hapmap	0.005	0.033	0.87034	1	0.971
AA_941	chr18	40230884	40232624	1741	3	6	hapmap	0.011	0.014	0.42841	1	0.952
AA_458	chr18	61353951	61358213	4263	1	20	HMM	-0.024	0.015	0.11985	1	0.952
AA_942	chr18	61788031	61791104	3074	4	6	hapmap	-0.005	0.016	0.74304	1	0.957
AA_943	chr18	61878448	61879296	849	0	24	hapmap	0.009	0.011	0.42991	1	0.952
AA_459	chr18	63110163	63118221	8059	2	21	HMM	0	0.011	0.96557	1	0.994
AA_460	chr18	63449214	63466303	17090	5	12	HMM	-0.017	0.014	0.22672	1	0.952
AA_947	chr19	5461239	5461653	415	0	4	hapmap	0.005	0.011	0.66233	1	0.953
AA_948	chr19	9135672	9139121	3450	1	5	hapmap	-0.006	0.014	0.69538	1	0.957
AA_465	chr19	20388022	20508205	120184	10	72	HMM	0.007	0.013	0.62014	1	0.952
AA_950	chr19	20949730	20957007	7278	3	4	hapmap	0.013	0.022	0.56141	1	0.952
AA_467	chr19	24252634	24256773	4140	2	10	HMM	-0.007	0.018	0.72029	1	0.957
AA_951	chr19	34029192	34031422	2231	3	5	hapmap	0	0.026	0.98907	1	1
AA_468	chr19	40547169	40553664	6496	1	22	HMM	0.009	0.016	0.57712	1	0.952
AA_952	chr19	41534966	41539338	4373	0	11	hapmap	0.002	0.01	0.81309	1	0.957
AA_469	chr19	46042836	46067663	24828	2	34	HMM	0.023	0.021	0.2813	1	0.952
AA_472	chr19	48394849	48448053	53205	1	23	HMM	-0.002	0.009	0.81126	1	0.957
AA_473	chr19	56834140	56839985	5846	0	11	HMM	-0.007	0.007	0.3438	1	0.952
AA_474	chr19	58019347	58048973	29627	10	48	HMM	-0.02	0.017	0.25591	1	0.952
AA_955	chr19	58210326	58244108	33783	7	24	hapmap	0.021	0.022	0.35281	1	0.952
AA_475	chr19	59422014	59433107	11094	1	18	HMM	-0.004	0.007	0.50502	1	0.952
AA_477	chr19	61405736	61412062	6327	4	10	HMM	-0.001	0.021	0.97895	1	0.994
AA_956	chr19	61894736	61903323	8588	5	7	hapmap	-0.029	0.016	0.07871	1	0.952
AA_478	chr20	1509629	1530183	20555	0	37	HMM	0.008	0.012	0.50375	1	0.952
AA_958	chr20	4394568	4397666	3099	3	5	hapmap	-0.006	0.018	0.73925	1	0.957
AA_480	chr20	15259346	15265978	6633	8	17	HMM	0.002	0.018	0.9176	1	0.984
AA_481	chr20	16516062	16534610	18549	8	32	HMM	0.048	0.025	0.05525	1	0.952
AA_482	chr20	28055232	28107490	52259	1	17	HMM	0.022	0.014	0.1208	1	0.952
AA_962	chr20	62419232	62426597	7366	0	5	hapmap	0.011	0.016	0.49481	1	0.952
AA_486	chr21	13378263	13463216	84954	1	16	HMM	0.006	0.007	0.41664	1	0.952
AA_965	chr21	20927716	20932562	4847	0	3	hapmap	0.007	0.014	0.60482	1	0.952
AA_489	chr21	23345177	23355565	10389	1	26	HMM	0.003	0.024	0.88992	1	0.974
AA_968	chr21	27117916	27122593	4678	1	7	hapmap	0.006	0.012	0.63473	1	0.952
AA_491	chr21	27373241	27379782	6542	5	10	HMM	-0.039	0.024	0.1066	1	0.952
AA_969	chr21	30562099	30564727	2629	3	5	hapmap	0.009	0.015	0.55518	1	0.952
AA_493	chr22	20145842	20170571	24730	0	16	HMM	0.013	0.011	0.2333	1	0.952
AA_494	chr22	21361327	21415598	54272	6	37	HMM	0.028	0.017	0.09528	1	0.952
AA_974	chr22	22231529	22235462	3934	0	3	hapmap	0.007	0.009	0.46917	1	0.952
AA_975	chr22	22613016	22670785	57770	3	32	hapmap	-0.002	0.006	0.76509	1	0.957
AA_495	chr22	22680505	22726790	46286	0	19	HMM	-0.007	0.007	0.33585	1	0.952
AA_976	chr22	32504947	32504973	27	0	4	hapmap	0.003	0.008	0.68064	1	0.957
AA_977	chr22	35273727	35278692	4966	2	5	hapmap	-0.004	0.015	0.78497	1	0.957
AA_497	chr22	37693541	37705229	11689	0	24	HMM	-0.003	0.015	0.81675	1	0.957
AA_498	chr22	41229360	41273562	44203	4	23	HMM	-0.007	0.012	0.54157	1	0.952
AA_981	chr22	48096063	48098448	2386	3	5	hapmap	-0.024	0.014	0.09134	1	0.952
